# Supplementary material for: Iron Oxide Nanoparticles Carrying 5-Fluorouracil in Combination with Magnetic Hyperthermia Induce Thrombogenic Collagen Fibers, Cellular Stress, and Immune Responses in Heterotopic Human Colon Cancer in Mice
Source: Pharmaceutics. 2021 Oct 6;13(10):1625. doi: 10.3390/pharmaceutics13101625 (PMC8541380; doi:10.3390/pharmaceutics13101625)
Supplement: Supplementary file 1 [file pharmaceutics-13-01625-s001.zip]

Archive with 1 entries (1 files):
- pharmaceutics-1360476-supplementary.pdf
